# Supplementary material for: XPS Study of Grafting Paramagnetic Ions onto the Surface of Detonation Nanodiamonds
Source: Nanomaterials (Basel). 2025 Feb 10;15(4):260. doi: 10.3390/nano15040260 (PMC11858398; doi:10.3390/nano15040260)
Supplement: Supplementary file 1 [file nanomaterials-15-00260-s001.zip]

Archive with 1 entries (1 files):
- nanomaterials-3418639-supplementary.pdf
